# Supplementary material for: Data on nucleoid-associated proteins isolated from Mycoplasma Gallisepticum in different growth phases
Source: Data Brief. 2020 Jun 12;31:105853. doi: 10.1016/j.dib.2020.105853 (PMC7327420; doi:10.1016/j.dib.2020.105853)
Supplement: Supplementary file 1 [file mmc1.xlsx]

## Sheet: new 1
Gene	LogNulceoid/LogLysate		StatNucleoid/StatLysate		LogNucl/StatNucl
	Log 2 Fold Change	Adjusted P-Value	Log 2 Fold Change	Adjusted P-Value	Log 2 Fold Change	Adjusted P-Value	Description
uvrA	1.6245	7.72e-06	-	-	1.6653	8.29e-08	UvrABC system protein A
GCW_00980	1.14	6.93e-13	-	-	1.7949	0	Uncharacterized protein
GCW_01025	2.5793	2.19e-07	-	-	1.4345	2.37e-05	Uncharacterized protein
GCW_01255	1.24	1.15e-06	-	-	1.2946	1.77e-07	Uncharacterized protein
GCW_01415	2.1257	8.21e-14	-	-	1.6846	0	Uncharacterized protein
GCW_01540	1.3281	1.22e-11	-	-	1.0253	1.37e-12	Uncharacterized protein
GCW_02075	2.3361	8.49e-12	1.2545	4.52e-06	1.0149	1.12e-05	Uncharacterized protein
GCW_03160	2.1946	1.94e-05	-	-	2.2051	1.04e-10	Uncharacterized protein
GCW_03165	1.2002	0	-	-	1.5452	0	Uncharacterized protein
GCW_03170	1.0888	0	-	-	1.5794	2.69e-15	Uncharacterized protein
GCW_03195	1.3361	9.17e-09	-	-	1.6596	4.23e-13	Uncharacterized protein
GCW_03660	2.1017	1.22e-08	-	-	1.6301	5.83e-10	Uncharacterized protein
GCW_03775	1.8551	3.93e-10	-	-	2.1996	4.34e-11	Uncharacterized protein
GCW_02370	1.9405	1.32e-12	-	-	1.6021	7.12e-15	Uncharacterized protein
GCW_91852	2.3399	0	-	-	1.7894	0	Uncharacterized protein
GCW_02835	2.1788	0.0001	-	-	2.5064	2e-10	Uncharacterized protein
GCW_93852	2.2806	0.0001	-	-	2.2864	2.44e-05	Uncharacterized protein
GCW_01550	1.5012	0.0004	-	-	1.5244	1.58e-05	Uncharacterized protein
GCW_01795	2.1453	0.0004	-	-	1.8089	3.3e-06	Uncharacterized protein
GCW_01755	1.3479	0.0007	-	-	1.64	1.7e-06	Uncharacterized protein
GCW_03155	2.1183	0.0021	-	-	2.2529	0.0001	Uncharacterized protein
GCW_01015	1.7023	9.9e-06	-	-	1.1522	0.0004	Uncharacterized protein
GCW_00840	1.3238	0.0498	-	-	2.0347	0.0011	Uncharacterized protein
GCW_02365	1.3636	1.33e-07	-	-	1.6533	4.77e-12	Type I restriction enzyme R Protein
GCW_02355	1.0213	0.0002	-	-	1.232	1.83e-06	Type I restriction endonuclease subunit M
rpoD	2.5474	0	-	-	2.5301	0	RNA polymerase sigma factor SigA
hup_1	2.4016	0	-	-	2.0705	0	Histone-like DNA-binding superfamily protein
hup_2	2.2026	7.12e-14	-	-	1.251	4.69e-14	Histone-like DNA-binding superfamily protein
hrcA	1.5299	2.99e-14	-	-	1.7716	3.88e-12	Heat-inducible transcription repressor HrcA
GCW_02645	1.7904	5.13e-09	-	-	1.3695	1.71e-11	GntR family HTH transcriptional regulator
rpoC	2.0521	3.47e-15	-	-	1.9875	0	DNA-directed RNA polymerase subunit beta'
rpoB	2.1594	0	-	-	2.028	0	DNA-directed RNA polymerase subunit beta
rpoA	2.2443	0	-	-	2.0845	0	DNA-directed RNA polymerase subunit alpha
polC	1.5409	0.0024	-	-	1.7327	0.0005	DNA polymerase III PolC-type (PolIII)
uvrD	2.4029	3.11e-11	-	-	1.1637	3e-05	DNA helicase
smc	1.9423	4.61e-12	-	-	2.1189	5e-15	Chromosome partition protein Smc
exo	1.226	1.61e-05	-	-	1.1704	3.63e-08	5'-3' exonuclease
dps	1.0894	2.21e-06	-	-	-	-	DNA-binding ferritin-like protein
ssb	1.2602	2.97e-11	-	-	-	-	Single-stranded DNA-binding protein
gyrA	1.5604	2.55e-11	-	-	-	-	DNA gyrase subunit A
GCW_01260	1.6285	0	-	-	-	-	Uncharacterized protein
GCW_02505	1.4484	1.88e-07	-	-	-	-	Uncharacterized protein
GCW_02570	1.2727	4.08e-05	-	-	-	-	Uncharacterized protein
GCW_03860	1.0762	1.14e-08	-	-	-	-	Uncharacterized protein
GCW_04035	1.1019	4.78e-13	-	-	-	-	Uncharacterized protein
GCW_01470	1.3155	1.64e-06	-	-	-	-	Uncharacterized protein
GCW_91851	1.555	6.69e-15	-	-	-	-	Uncharacterized protein
ftsK	1.0821	0.0001	-	-	-	-	Cell division protein FtsK
GCW_03645	1.6763	0.0001	-	-	-	-	Mutator family transposase
GCW_90537	1.5239	0.0001	-	-	-	-	Mutator family transposase
GCW_91652	1.021	0.0001	-	-	-	-	Mutator family transposase
GCW_92433	1.2136	0.0001	-	-	-	-	Mutator family transposase
GCW_92548	1.2136	0.0001	-	-	-	-	Mutator family transposase
GCW_00725	1.1934	0.0004	-	-	-	-	Probable transcriptional regulatory protein
GCW_02360	1.5012	0.0004	-	-	-	-	Type I restriction endonuclease subunit S
GCW_01665	1.1546	0.0047	-	-	-	-	Mutator family transposase
GCW_01980	1.1546	0.0047	-	-	-	-	Transposase
GCW_91508	1.0382	0.0078	-	-	-	-	Mutator family transposase
GCW_00900	1.09	0.0084	-	-	-	-	Uncharacterized protein
GCW_90646	1.0705	0.0497	-	-	-	-	Mutator family transposase
GCW_03210	-	-	-	-	1.1913	3.57e-05	DNA polymerase III subunit delta
cas1	-	-	-	-	1.6318	0.0093	CRISPR-associated endonuclease Cas1
GCW_00850	-	-	-	-	1.4911	5.67e-14	Uncharacterized protein
GCW_00875	-	-	-	-	1.5111	3.2e-10	Uncharacterized protein
GCW_02165	-	-	-	-	1.4136	1.55e-06	Uncharacterized protein
GCW_02340	-	-	-	-	1.3761	0.0039	Uncharacterized protein
GCW_02515	-	-	-	-	1.4061	0.0005	Uncharacterized protein
GCW_02535	-	-	-	-	1.2972	0.0012	Uncharacterized protein
GCW_02580	-	-	-	-	1.1298	0.0002	Uncharacterized protein
GCW_02585	-	-	-	-	1.4011	0.0005	Uncharacterized protein
GCW_02930	-	-	-	-	1.0648	1.6e-12	Uncharacterized protein
GCW_03045	-	-	-	-	1.8933	0	Uncharacterized protein
GCW_03400	-	-	-	-	1.1276	2.92e-05	Uncharacterized protein
GCW_91756	-	-	-	-	1.003	0.0067	Uncharacterized protein
GCW_03865	-	-	1.1172	0.0073	-	-	Uncharacterized protein
GCW_00430	-	-	1.0659	0.0187	-	-	Uncharacterized protein
