# Supplementary material for: Data on nucleoid-associated proteins isolated from Mycoplasma Gallisepticum in different growth phases
Source: Data Brief. 2020 Jun 12;31:105853. doi: 10.1016/j.dib.2020.105853 (PMC7327420; doi:10.1016/j.dib.2020.105853)
Supplement: Supplementary file 2 [file mmc2.xml]

<?xml version="1.0" encoding="utf-8" standalone="no"?>
<data>
  <datasets>
    <author>alexanderzubov@icloud.com</author>
    <type>1</type>
    <dataset>
      <name>Proteomic profile of nucleoid-associated proteins isolated from Mycoplasma gallisepticum in different growth phases</name>
      <caption />
      <description>Mycoplasma gallisepticum (MG) is one of the smallest free-living and self-replicating organisms, it is characterized by lack of cell wall and reduced genome size. As a result of genome reduction, MG has a limited variety of DNA-binding proteins (DBP) and transcription factors. To investigate the dynamic changes of the proteomic profile of MG nucleoid, that may assist in revealing its mechanisms of functioning, regulation of chromosome organization and stress adaptation, a quantitative proteomic </description>
      <filetype>
        <name />
      </filetype>
      <filesize />
      <source>0</source>
      <sourcename>Original Data</sourcename>
      <access>
        <type>1</type>
        <name>Data available in data repository</name>
        <reponame>PRIDE</reponame>
        <PersistentId />
        <deeplinkurl>https://www.ebi.ac.uk/pride/archive/projects/PXD019077</deeplinkurl>
      </access>
    </dataset>
  </datasets>
</data>
